# Supplementary material for: Meta-analysis of acupuncture combined therapies for amblyopia: efficacy and safety insights
Source: Front Med (Lausanne). 2025 Jun 10;12:1584296. doi: 10.3389/fmed.2025.1584296 (PMC12185389; doi:10.3389/fmed.2025.1584296)
Supplement: Supplementary file 1 [file Table_1.xlsx]

## Sheet: Supplementary Table S1
Supplementary Table S1 The search strategies and results for all databases
Database	Search strategy	Filter	Results
PubMed	(Acupuncture[Title/Abstract] OR Pharmacopuncture[Title/Abstract]) AND (Amblyopia[Title/Abstract] OR Amblyopias[Title/Abstract] OR Lazy Eye[Title/Abstract] OR Lazy Eyes[Title/Abstract])	-	28
Embase	('Acupuncture':ab,ti OR 'Pharmacopuncture':ab,ti) AND ('Amblyopia':ab,ti OR 'Amblyopias':ab,ti OR 'Lazy Eye':ab,ti OR 'Lazy Eyes':ab,ti)	-	43
Cochrane Library	Acupuncture OR Pharmacopuncture in Title Abstract Keyword AND Amblyopia OR Amblyopias OR Lazy Eye OR Lazy Eyes in Title Abstract Keyword	-	23
Web of Science	Acupuncture OR Pharmacopuncture (Topic) and Amblyopia OR Amblyopias OR Lazy Eye OR Lazy Eyes (Topic)	-	11
CNKI	TKA=((针刺 + 针法 + 针灸) * (弱视 + 懒惰眼))	-	167
Wanfang	主题: ((针刺 OR 针法 OR 针灸) AND (弱视 OR 懒惰眼))	-	155
VIP	M=((针刺 + 针法 + 针灸) * (弱视 + 懒惰眼))	-	93
Sinomed	("针刺"[常用字段:智能] OR "针法"[常用字段:智能] OR "针灸"[常用字段:智能]) AND ( "弱视"[常用字段:智能] OR "懒惰眼"[常用字段:智能])	-	172
CNKI, China National Knowledge Infrastructure; VIP, China Science and Technology Journal Database; -, without any filtering or restrictions.
